# Supplementary material for: Growth and Characterization of Graphene Layers on Different Kinds of Copper Surfaces
Source: Molecules. 2022 Mar 9;27(6):1789. doi: 10.3390/molecules27061789 (PMC8956068; doi:10.3390/molecules27061789)
Supplement: Supplementary file 1 [file molecules-27-01789-s001.zip]

Archive with 1 entries (1 files):
- molecules-1562310-supplementary.pdf
